# Supplementary material for: Comparison of insulin sensitivity between healthy neonatal foals and horses using minimal model analysis
Source: PLoS One. 2022 Jan 14;17(1):e0262584. doi: 10.1371/journal.pone.0262584 (PMC8759699; doi:10.1371/journal.pone.0262584)
Supplement: S1 Table — (XLSX) [file pone.0262584.s001.xlsx]

## Sheet: Sheet1
Foal ID	Treatment	-60	0	2	5	7	10	15	19	22	25	30	35	40	50	60	75	90	120	150	180	210
20-MA1	I-FSIGTT 300 mg/kg; 0.02 IU/kg	208	168	288	244	231	219	198	187	181	149	108	84	66	58	78	83	80	129	171	195
20-MA3	I-FSIGTT 300 mg/kg; 0.02 IU/kg	275	196	344	316	297	271	243	233	227	221	174	137	110	88	85	90	98	118	165	195	289
20-MA5	I-FSIGTT 300 mg/kg; 0.02 IU/kg	262	218	518	402	378	343	278	260	255	190	143	108	88	86	88	103	104	159	221	190	366
20-MA6	I-FSIGTT 300 mg/kg; 0.02 IU/kg	229	165	321	285	272	240	200	187	183	168	136	113	103	91	93	107	122	137	167	156	177
20-MA8	I-FSIGTT 300 mg/kg; 0.02 IU/kg	223	149	329	299	287	258	215	179	172	158	115	83	73	40	40	52	64	85	90	98	262
20-MA9	I-FSIGTT 300 mg/kg; 0.02 IU/kg	265	159	279	268	250	235	208	169	171	160	124	94	81	54	43	52	46	61	73	122	216
20-MA10	I-FSIGTT 300 mg/kg; 0.02 IU/kg	280	164	465	286	239	235	220	202	208	203	180	131	126	107	112	145	136	145	140	148	319
20-MA11	I-FSIGTT 300 mg/kg; 0.02 IU/kg	237	162	324	285	246	223	183	160	160	150	104	74	54	48	59	89	107	138	143	146	275
20-MA12	I-FSIGTT 300 mg/kg; 0.02 IU/kg	247	186	365	318	298	280	238	215	198	173	112	78	61	43	56	63	65	104	144	161	332
20-MA13	I-FSIGTT 300 mg/kg; 0.02 IU/kg	220	178	329	273	234	221	198	167	173	156	114	94	78	62	67	75	86	113	115	114	210
20-MA14	I-FSIGTT 300 mg/kg; 0.02 IU/kg	216	166	360	324	307	286	215	248	181	161	130	99	86	74	71	107	103	113	122	124	285
19-407	I-FSIGTT 300 mg/kg; 0.02 IU/kg	182	147	259	232	211	208	173	157	150	136	99	73	60	54	61	99	131	128	134	127	202
Adult ID	Treatment	-60	0	2	5	7	10	15	19	22	25	30	35	40	50	60	75	90	120	150	180
20-FF1	I-FSIGTT 300 mg/kg; 0.02 IU/kg	110	120	428	460	377	388	365	355	327	308	294	289	291	274	269	259	236	211	178	140
20-FF3	I-FSIGTT 300 mg/kg; 0.02 IU/kg	102	110	495	466	419	380	342	327	306	307	284	266	256	224	219	209	193	164	132	115
20-FF4	I-FSIGTT 300 mg/kg; 0.02 IU/kg	110	96	495	418	405	403	382	353	351	319	307	304	277	253	249	222	198	170	141	113
20-FF5	I-FSIGTT 300 mg/kg; 0.02 IU/kg	114	103	397	364	324	324	282	282	287	273	242	235	204	209	198	182	166	137	113	93
20-FF6	I-FSIGTT 300 mg/kg; 0.02 IU/kg	118	106	469	386	364	352	309	317	281	279	257	239	230	216	198	176	152	133	105	86
20-MA16	I-FSIGTT 300 mg/kg; 0.02 IU/kg		104	460	570	314	307	282	255	275	259	243	228	219	222	201	173	157	133	106	85
20-MA17	I-FSIGTT 300 mg/kg; 0.02 IU/kg		93	347	325	316	309	297	275	256	264	236	205	207	181	176	145	149	123	99	83
20-MA18	I-FSIGTT 300 mg/kg; 0.02 IU/kg		101	422	390	355	348	278	271	270	253	222	210	210	137	182	164	141	114	91	78
*Values in red were considered outliers based on the Grubbs test.
Boxes shaded gray were not obtained.
