# Supplementary material for: Comparison of insulin sensitivity between healthy neonatal foals and horses using minimal model analysis
Source: PLoS One. 2022 Jan 14;17(1):e0262584. doi: 10.1371/journal.pone.0262584 (PMC8759699; doi:10.1371/journal.pone.0262584)
Supplement: S2 Table — (XLSX) [file pone.0262584.s002.xlsx]

## Sheet: Sheet1
Foal ID	Treatment	-60	0	2	5	7	10	15	19	22	25	30	35	40	50	60	75	90	120	150	180	210
20-MA1	I-FSIGTT 300 mg/kg; 0.02 IU/kg	47.4474	10.3421	158.763	84.0263	26.3947	60.0789	42.1842	18.7632	111.132	58.5	35.0789	19.5526	12.4474	6	3.76316	2.71053	1.39474	1.13158	2.44737	4.02632
20-MA3	I-FSIGTT 300 mg/kg; 0.02 IU/kg	46.9211	16.3947	54.2895	56.6579	47.9737	33.5	23.6316	21.6579	177.184	64.0263	32.1842	19.8158	13.5	5.60526	3.63158	2.44737	6.65789	0.868421	2.71053	2.18421	28.5
20-MA5	I-FSIGTT 300 mg/kg; 0.02 IU/kg	68.4	9.8	133.4	123.7	96.5	65.4	41.8	37.1	119.3	59.6	25.7	14	7.9	2.6	9.3	14	0	0	0	0.9	105.1
20-MA6	I-FSIGTT 300 mg/kg; 0.02 IU/kg	57.3	5	93.7	91.5	62.3	39.8	21.5	16.6	74.3	40.9	15.9	6.8	4.3	1.5	5.1	0	0	0	0	2.6	46.8
20-MA8	I-FSIGTT 300 mg/kg; 0.02 IU/kg	57.5	2.1	119.3	107.9	76	57.6	31.4	21.9	131.6	59.5	26.2	13.1	11.6	1.1	3.6	0	0	0	0	3.3	110.9
20-MA9	I-FSIGTT 300 mg/kg; 0.02 IU/kg	63.8	4.7	129.4	91.6	65.5	43.2	22.1	15.3	201.9	65.3	32.6	15	8.2	4.7	0	0	0	0	0	0	32.8
20-MA10	I-FSIGTT 300 mg/kg; 0.02 IU/kg	29.11	5.67	93.89	68.22	61.89	45	23.89	13.56	191	57.89	20.89	5.22	5.22	1.67	2.11	4.33	0	5	2	8.33	96.11
20-MA11	I-FSIGTT 300 mg/kg; 0.02 IU/kg	59.89	14.56	36.22	68.56	55.44	42.89	22.56	10.11	110.11	57.67	20.56	7.78	6.33	0.78	6.33	0	0	0	10.11	1.89	50.11
20-MA12	I-FSIGTT 300 mg/kg; 0.02 IU/kg	38.33	6.22	44.56	74.11	55	44	17.44	10.33	96.33	34.33	13.67	6.56	5.67	0	0	0	0	0	0	1.89	63.89
20-MA13	I-FSIGTT 300 mg/kg; 0.02 IU/kg	47.11	10.62	84.45	81.26	54.66	37.43	18.91	12.11	77.21	31.26	14.87	8.49	4.66	2.74	1.68	1.68	1.89	3.81	0	0	48.06
20-MA14	I-FSIGTT 300 mg/kg; 0.02 IU/kg	60.19	6.79	197.53	148.49	94.45	67.64	28.06	16.79	136.04	35.72	16.57	9.13	4.45	2.96	2.32	2.32	0	0	0	0	105.09
19-407	I-FSIGTT 300 mg/kg; 0.02 IU/kg	21.5581	12.0233	94.5814	65.7442	51.2093	37.1395	21.3256	13.8837	76.4419	28.6512	22.4884	8.76744	6.67442	5.27907	5.39535	4.81395	6.90698	5.74419	3.88372	4.81395	17.3721
Adult ID	Treatment	-60	0	2	5	7	10	15	19	22	25	30	35	40	50	60	75	90	120	150	180
20-FF1	I-FSIGTT 300 mg/kg; 0.02 IU/kg	11.7073	13.4146	51.9512	44.1463	60.4878	39.7561	42.6829	49.878	158.78	111.951	80.122	76.0976	55.6098	65.8537	54.7561	65.122	49.0244	44.3902	34.7561	29.2683
20-FF3	I-FSIGTT 300 mg/kg; 0.02 IU/kg	11.9512	4.7561	55.3659	34.3902	37.8049	45.6098	42.6829	37.0732	134.634	78.7805	38.7805	47.561	27.561	35.7317	39.2683	25.3659	24.878	24.878	22.439	17.561
20-FF4	I-FSIGTT 300 mg/kg; 0.02 IU/kg	7.30233	8	48	40.6744	44.9767	45.2093	29.3953	38.3488	128.465	83.814	69.1628	41.2558	36.0233	38.2326	33.4651	32.186	30.093	17.7674	11.9535	9.86047
20-FF5	I-FSIGTT 300 mg/kg; 0.02 IU/kg	9.16279	8	71.0233	43.1163	42.186	51.4884	39.8605	38	111.837	50.3256	39.1628	43.3488	30.4419	38.2326	33	23.814	24.2791	25.907	18.4651	11.2558
20-FF6	I-FSIGTT 300 mg/kg; 0.02 IU/kg	14.0465	14.9767	64.2791	55.4419	98.4651	92.7674	78	65.4419	168.465	137.07	131.953	105.209	120.558	108.465	76.8372	60.5581	68.4651	43.1163	30.093	23.5814
20-MA16	I-FSIGTT 300 mg/kg; 0.02 IU/kg		0.75	105.5	61.4091	68.6818	63.9091	70.7273	90.2727	198.909	87.8864	71.6364	95.9545	103	71.4091	64.3636	82.3182	63.6818	58	29.5909	21.1818
20-MA17	I-FSIGTT 300 mg/kg; 0.02 IU/kg		18.2273	37.7727	45.1591	43.2273	39.5909	30.5	35.0455	245.5	134.818	63.2273	64.8182	56.8636	32.5455	30.5	28.9091	36.8636	17.3182	7.31818	58.5682
20-MA18	I-FSIGTT 300 mg/kg; 0.02 IU/kg		6.63636	132.091	146.636	119.818	131.523	99.1364	126.182	281.182	205.955	174.591	103	136.068	91.8636	58.6818	58.4545	54.5909	65.0455	37.0909	13.2273
*Values in red were considered outliers based on the Grubbs test.
Boxes shaded gray were not obtained.
