# Supplementary material for: Comparison of insulin sensitivity between healthy neonatal foals and horses using minimal model analysis
Source: PLoS One. 2022 Jan 14;17(1):e0262584. doi: 10.1371/journal.pone.0262584 (PMC8759699; doi:10.1371/journal.pone.0262584)
Supplement: S3 Table — (XLSX) [file pone.0262584.s003.xlsx]

## Sheet: Sheet1
Foal ID	Treatment	AIRg (mU/L•min^-1)	DI	SI (L•min^-1•mU^-1)	Sg (min^-1)	GB (mg/dL)	IB (mU/L)	P(2) (min^-1)	P(3) (mU/L^-1•min^-2)	G(0) (mg/dL)	GEZI (min^-1)	Beta-Cell Function (mU/mM)	Insulin Resistance (mM•mU/L^2)	R-Squared (%)
20-MA1	I-FSIGTT 300 mg/kg; 0.02 IU/kg	670.01	9062.7	13.526	0.013143	181.5	10.34	0.050579	6.8414e-05	320.63	-0.00084306	31.413	4.6339	87.77
20-MA3	I-FSIGTT 300 mg/kg; 0.02 IU/kg	300.04	6848.3	22.825	0.018858	195.5	16.39	0.021861	4.9897e-05	315.45	-0.018552	44.531	7.9117	94.14
20-MA5	I-FSIGTT 300 mg/kg; 0.02 IU/kg	893.9	12756	14.27	0.017394	204	9.8	0.034841	4.9716e-05	572.47	0.0034099	25.021	4.9363	88.27
20-MA6	I-FSIGTT 300 mg/kg; 0.02 IU/kg	633.45	8499.6	13.418	0.022837	160.5	5	0.040009	5.3684e-05	322.01	0.016128	18.462	1.9815	94.89
20-MA8	I-FSIGTT 300 mg/kg; 0.02 IU/kg	825.5	16026	19.414	0.020186	123.5	2.1	0.022067	4.2841e-05	347.1	0.016109	12.496	0.64037	96.51
20-MA9	I-FSIGTT 300 mg/kg; 0.02 IU/kg	738.75	12665	17.144	0.011141	140.5	4.7	0.023657	4.0558e-05	326.22	0.0030832	21.832	1.6305	93.59
20-MA10	I-FSIGTT 300 mg/kg; 0.02 IU/kg	576.47	3185.8	5.5263	0.015456	156	5.67	0.063322	3.4994e-05	283.06	0.012322	21.948	2.184	89.65
20-MA11	I-FSIGTT 300 mg/kg; 0.02 IU/kg	333.85	10442	31.278	0.02038	154	14.56	0.047471	0.00014848	306.61	-0.025161	57.6	5.5364	89.82
20-MA12	I-FSIGTT 300 mg/kg; 0.02 IU/kg	444.2	16773	37.761	0.010808	173.5	6.22	0.024372	9.2031e-05	372.88	-0.012679	20.264	2.6646	87.95
20-MA13	I-FSIGTT 300 mg/kg; 0.02 IU/kg	511.49	14605	28.554	0.021682	146	10.62	0.032156	9.1819e-05	358.46	-0.0086426	46.063	3.8284	82.59
20-MA14	I-FSIGTT 300 mg/kg; 0.02 IU/kg	1141.5	12190	10.679	0.015984	145	6.79	0.050719	5.4164e-05	474.32	0.0087334	29.81	2.431	90.84
19-407	I-FSIGTT 300 mg/kg; 0.02 IU/kg	476.36	13388	28.106	0.023949	137	12.02	0.048132	0.00013528	423.8	-0.0098338	58.476	4.066	74.99
Adult ID	Treatment	AIRg (mU/L•min^-1)	DI	SI (L•min^-1•mU^-1)	Sg (min^-1)	GB (mg/dL)	IB (mU/L)	P(2) (min^-1)	P(3) (mU/L^-1•min^-2)	G(0) (mg/dL)	GEZI (min^-1)	Beta-Cell Function (mU/mM)	Insulin Resistance (mM•mU/L^2)	R-Squared (%)
20-FF1	I-FSIGTT 300 mg/kg; 0.02 IU/kg	330.43	123.16	0.37275	0.014012	130	13.41	0.23729	8.8449e-06	450.79	0.013512	72.054	4.3044	75.36
20-FF3	I-FSIGTT 300 mg/kg; 0.02 IU/kg	344.47	306.82	0.89068	0.010572	112.5	4.76	0.26856	2.392e-05	403.36	0.010148	34.618	1.3222	98.21
20-FF4	I-FSIGTT 300 mg/kg; 0.02 IU/kg	329.94	483.1	1.4642	0.012215	104.5	8	0.0092493	1.3543e-06	433.54	0.011044	69.398	2.0642	97.27
20-FF5	I-FSIGTT 300 mg/kg; 0.02 IU/kg	396.06	322.91	0.81531	0.024598	98	8	0.0088939	7.2513e-07	414.55	0.023946	82.286	1.9358	86.08
20-FF6	I-FSIGTT 300 mg/kg; 0.02 IU/kg	549.81	655.77	1.1927	0.010594	96	14.98	0.011023	1.3147e-06	348.97	0.0088077	163.42	3.5508	97.29
20-MA16	I-FSIGTT 300 mg/kg; 0.02 IU/kg	683.94	638.79	0.93399	0.0063149	94.5	0.1	0.040393	3.7727e-06	326.72	0.0063056	1.1429	0.023333	93.7
20-MA17	I-FSIGTT 300 mg/kg; 0.02 IU/kg	210.72	83.897	0.39816	0.017357	88	18.23	0.65831	2.6211e-05	353.54	0.016631	262.51	3.9611	98.51
20-MA18	I-FSIGTT 300 mg/kg; 0.02 IU/kg	1133.9	1009.7	0.89051	0.0070132	89.5	6.64	0.034108	3.0374e-06	309.25	0.0064219	90.204	1.4674	91
*Values in red were considered outliers based on the Grubbs test.
Boxes shaded gray were not obtained.
