# Supplementary material for: Comparison of insulin sensitivity between healthy neonatal foals and horses using minimal model analysis
Source: PLoS One. 2022 Jan 14;17(1):e0262584. doi: 10.1371/journal.pone.0262584 (PMC8759699; doi:10.1371/journal.pone.0262584)
Supplement: S4 Table — (XLSX) [file pone.0262584.s004.xlsx]

## Sheet: Sheet1
Foal
	Baseline Glucose	Baseline Insulin	HOMA	HOMA-BC%	HOMA-IR	RISQI	QUICKI	MIRG
20-MA1	168	10.34	4.29	35.46	0.24	0.31	0.31	2.38
20-MA3	196	16.39	7.93	44.38	0.44	0.25	0.29	2.78
20-MA5	218	9.8	5.28	22.76	0.29	0.32	0.3	1.68
20-MA6	165	5	2.04	17.65	0.11	0.45	0.34	1.43
20-MA8	149	2.1	0.77	8.79	0.04	0.69	0.4	0.94
20-MA9	159	4.7	1.85	17.63	0.1	0.46	0.35	1.43
20-MA10	164	5.67	2.3	20.21	0.13	0.42	0.34	1.57
20-MA11	162	14.56	5.82	52.95	0.32	0.26	0.3	3.21
20-MA12	186	6.22	2.86	18.2	0.16	0.4	0.33	1.44
20-MA13	178	10.62	4.67	33.25	0.26	0.31	0.31	2.26
20-MA14	166	6.79	2.78	23.73	0.15	0.38	0.33	1.76
19-407	147	12.02	4.36	51.53	0.24	0.29	0.31	3.14
Adult
	Baseline Glucose	Baseline Insulin	HOMA	HOMA-BC%	HOMA-IR	RISQI	QUICKI	MIRG
20-FF1	120	13.41	3.97	84.72	0.22	0.27	0.31	4.43
20-FF3	110	4.76	1.29	36.43	0.07	0.46	0.37	2.32
20-FF4	96	8	1.9	87.27	0.11	0.35	0.35	4.1
20-FF5	103	8	2.03	72	0.11	0.35	0.34	3.71
20-FF6	106	14.98	3.92	125.39	0.22	0.26	0.31	5.68
20-MA16	104	0.75	0.19	6.59	0.01	1.15	0.53	0.98
20-MA17	93	18.23	4.19	218.73	0.23	0.23	0.31	7.89
20-MA18	101	6.64	1.65	62.87	0.09	0.39	0.35	3.32
*Values in red were considered outliers based on the Grubbs test.
Boxes shaded gray were not obtained.
