# Supplementary material for: Comparison of insulin sensitivity between healthy neonatal foals and horses using minimal model analysis
Source: PLoS One. 2022 Jan 14;17(1):e0262584. doi: 10.1371/journal.pone.0262584 (PMC8759699; doi:10.1371/journal.pone.0262584)
Supplement: S5 Table — (XLSX) [file pone.0262584.s005.xlsx]

## Sheet: Sheet1
Foal
ID	Age (hours)	Breed	Sex
20-MA1	30	Standardbred	Colt
20-MA3	34	Standardbred	Filly
20-MA5	36	Standardbred	Filly
20-MA6	26	Standardbred	Colt
20-MA8	38	Standardbred	Filly
20-MA9	50	Standardbred	Colt
20-MA10	36	Standardbred	Colt
20-MA11	40	Standardbred	Colt
20-MA12	60	Standardbred	Colt
20-MA13	30	Standardbred	Filly
20-MA14	32	Standardbred	Filly
19-407	46	Standardbred	Filly
Adult
ID	Age (years)	Breed	Sex	History of Laminitis	BCS (#/9)
20-FF1	7	Standardbred	Mare	No	6
20-FF3	8	Warmblood	Gelding	No	6
20-FF4	12	Quarter Horse	Gelding	No	5
20-FF5	12	Warmblood	Mare	No	3
20-FF6	6	Quarter Horse	Gelding	No	7
20-MA16	3	Standardbred	Mare	No	4
20-MA17	6	Standardbred	Mare	No	4
20-MA18	14	Standardbred	Mare	No	4
